# Supplementary material for: Transcriptome Analysis Reveals the Molecular Response to Salinity Challenge in Larvae of the Giant Freshwater Prawn Macrobrachium rosenbergii
Source: Front Physiol. 2022 Apr 29;13:885035. doi: 10.3389/fphys.2022.885035 (PMC9099292; doi:10.3389/fphys.2022.885035)
Supplement: Supplementary file 12 [file Table1.XLSX]

## Sheet: Sheet1
Table S1 Characteristic of primers applied for validation of several DEGs by qRT-PCR
Primer name	Primer sequence (5'→3')	Tm(℃)	Product size
qMRSPZ1	F: GCGTCTTATCAACTAGAGGA	58	139
	R: GAAGAAGTACAGCGATGTTC
qMRATPsb	F: TAATCCAGGCAAAGTACGAG	60	244
	R: TTCCCCAATACCTTTGTCAG
qMRLDH	F: AGCGGTGACAATACAAATCT	58	112
	R: AGGTGAAATGATGGACCTT
qMRCL1	F: ATCCAACCAGACAAGAAGAC	56	139
	R: GTCAAGTCGGCTAGATGATT
qMRHMGB	F: GTTGGCTGTGAAGAGTAAGG	58	135
	R: AACTCCTTACGGAACTCCTC
qMRRDH13	F: ATTATAAACTACGGCAGCGT	60	96
	R: GATTTTGAAATAGCCAGCCC
qMREL1	F: TAATCAGCGGTGTAAGTGAC	58	118
	R: ACTACCAAAACCTCGACTTC
qMRCP57	F: AGTTGTTAGTGAAGAGGCAG	58	96
	R: AAACTGGTGATAACTGACCC
qMRCP18	F: GACGACTACCAGAAACTCAA	60	113
	R: GTGTAAGTGACGATCTGCTT
qMRRHO	F: GTGTCCCTATGGTTTATTGC	58	182
	R: TTTTCCATAGCAGCTCTGTA
qMRMUC19	F: CAAGATACTCAGTGCCAAGT	60	194
	R: GAAGGAGTGTCACCAAAGAT
qMRCBP	F: TTCCTTCCAAACTTCACAGC	58	143
	R: TGATCACTCTCACCCACTAG
qMRPGRM	F: AAATGAGTCATGTCCGTGAA	60	94
	R: TCAGCATCAGGTTTCTCTTC
qMRDNL	F: GAAGAATGAACCAGCCTGTA	58	105
	R: AAAGAAAGGCCTTGATTTGC
qMRLCEL	F: TACAAACCCTAGAGAATGCG	60	189
	R: AGGTTGAAGATTCTGTCACC
qMRCP7L	F: GGATTGAGAGTAACCGGTAC	58	117
	R: GTTGGTTCATACTCCCTTGT
